# Supplementary material for: Histo-Molecular Intratumoral Heterogeneity in Meningiomas: A Narrative Review
Source: Cancers (Basel). 2026 Apr 10;18(8):1206. doi: 10.3390/cancers18081206 (PMC13114662; doi:10.3390/cancers18081206)
Supplement: Supplementary file 1 [file cancers-18-01206-s001.zip]

Archive with 2 entries (2 files):
- Queries.pdf
- Table S1.pdf
